# Supplementary material for: WT1-AS/IGF2BP2 Axis Is a Potential Diagnostic and Prognostic Biomarker for Lung Adenocarcinoma According to ceRNA Network Comprehensive Analysis Combined with Experiments
Source: Cells. 2021 Dec 23;11(1):25. doi: 10.3390/cells11010025 (PMC8750352; doi:10.3390/cells11010025)
Supplement: Supplementary file 1 [file cells-11-00025-s001.zip]

Archive with 1 entries (1 files):
- cells-1454751-supplementary.pdf
